# Supplementary material for: Inhibition of Larval Development of Marine Copepods Acartia tonsa by Neonicotinoids
Source: Toxics. 2022 Mar 26;10(4):158. doi: 10.3390/toxics10040158 (PMC9026078; doi:10.3390/toxics10040158)
Supplement: Supplementary file 1 [file toxics-10-00158-s001.zip]

Archive with 1 entries (1 files):
- toxics-1625513-supplementary.pdf
